# Supplementary material for: Assessment of the effectiveness of hospital external disaster functional drills on health care receivers’ performance, using standardized patients and mass cards simulation: a pilot study from Saudi Arabia
Source: BMC Emerg Med. 2024 Sep 27;24:175. doi: 10.1186/s12873-024-01095-7 (PMC11438112; doi:10.1186/s12873-024-01095-7)
Supplement: Supplementary file 2 — Supplementary Material 2 [file 12873_2024_1095_MOESM2_ESM.xlsx]

## Sheet: Sheet1
	Please rate the following on a scale of 1 to 5, with 1 indicating strong disagreement with the statement and 5 indicating strong agreement.
		Strongly Agree	Agree	Undecided	Disagree	Strongly
#	Assessment of actors	1	2	3	4	5
1	Aim and objectives of exercise		1
2	Role and behavior		1
3	Action of simulators		1
4	Change the physiological parameter according to response of players?			1

## Sheet: Sheet1 (2)
	Please rate the following on a scale of 1 to 5, with 1 indicating strong disagreement with the statement and 5 indicating strong agreement.
		Strongly Agree	Agree	Undecided	Disagree	Strongly
#	Assessment of actors	1	2	3	4	5
1	Aim and objectives of exercise		1
2	Role and behavior		1
3	Action of simulators			1
4	Change the physiological parameter according to response of players?			1

## Sheet: Sheet1 (3)
	Please rate the following on a scale of 1 to 5, with 1 indicating strong disagreement with the statement and 5 indicating strong agreement.
		Strongly Agree	Agree	Undecided	Disagree	Strongly
#	Assessment of actors	1	2	3	4	5
1	Aim and objectives of exercise	1
2	Role and behavior	1
3	Action of simulators	1
4	Change the physiological parameter according to response of players?	1

## Sheet: Sheet1 (4)
	Please rate the following on a scale of 1 to 5, with 1 indicating strong disagreement with the statement and 5 indicating strong agreement.
		Strongly Agree	Agree	Undecided	Disagree	Strongly
#	Assessment of actors	1	2	3	4	5
1	Aim and objectives of exercise		1
2	Role and behavior		1
3	Action of simulators		1
4	Change the physiological parameter according to response of players?			1

## Sheet: Sheet1 (5)
	Please rate the following on a scale of 1 to 5, with 1 indicating strong disagreement with the statement and 5 indicating strong agreement.
		Strongly Agree	Agree	Undecided	Disagree	Strongly
#	Assessment of actors	1	2	3	4	5
1	Aim and objectives of exercise		1
2	Role and behavior		1
3	Action of simulators			1
4	Change the physiological parameter according to response of players?			1

## Sheet: Sheet1 (6)
	Please rate the following on a scale of 1 to 5, with 1 indicating strong disagreement with the statement and 5 indicating strong agreement.
		Strongly Agree	Agree	Undecided	Disagree	Strongly
#	Assessment of actors	1	2	3	4	5
1	Aim and objectives of exercise		1
2	Role and behavior		1
3	Action of simulators	1
4	Change the physiological parameter according to response of players?		1

## Sheet: Sheet1 (7)
	Please rate the following on a scale of 1 to 5, with 1 indicating strong disagreement with the statement and 5 indicating strong agreement.
		Strongly Agree	Agree	Undecided	Disagree	Strongly
#	Assessment of actors	1	2	3	4	5
1	Aim and objectives of exercise		1
2	Role and behavior		1
3	Action of simulators		1
4	Change the physiological parameter according to response of players?		1

## Sheet: Sheet1 (8)
	Please rate the following on a scale of 1 to 5, with 1 indicating strong disagreement with the statement and 5 indicating strong agreement.
		Strongly Agree	Agree	Undecided	Disagree	Strongly
#	Assessment of actors	1	2	3	4	5
1	Aim and objectives of exercise		1
2	Role and behavior		1
3	Action of simulators		1
4	Change the physiological parameter according to response of players?		1

## Sheet: Sheet1 (9)
	Please rate the following on a scale of 1 to 5, with 1 indicating strong disagreement with the statement and 5 indicating strong agreement.
		Strongly Agree	Agree	Undecided	Disagree	Strongly
#	Assessment of actors	1	2	3	4	5
1	Aim and objectives of exercise		1
2	Role and behavior		1
3	Action of simulators		1
4	Change the physiological parameter according to response of players?			1

## Sheet: Sheet1 (10)
	Please rate the following on a scale of 1 to 5, with 1 indicating strong disagreement with the statement and 5 indicating strong agreement.
		Strongly Agree	Agree	Undecided	Disagree	Strongly
#	Assessment of actors	1	2	3	4	5
1	Aim and objectives of exercise			1
2	Role and behavior		1
3	Action of simulators			1
4	Change the physiological parameter according to response of players?				1

[truncated: 14 more sheets: Sheet1 (11), Sheet1 (12), Sheet1 (13), Sheet1 (14), Sheet1 (15), Sheet1 (16), Sheet1 (17), Sheet1 (18), Sheet1 (19), Sheet1 (20), Sheet1 (21), Sheet1 (22), Sheet1 (23), Results]
